# Supplementary material for: Novel Antioxidants and α-Glycosidase and Protein Tyrosine Phosphatase 1B Inhibitors from an Endophytic Fungus Penicillium brefeldianum F4a
Source: J Fungi (Basel). 2021 Oct 27;7(11):913. doi: 10.3390/jof7110913 (PMC8623047; doi:10.3390/jof7110913)
Supplement: Supplementary file 1 [file jof-07-00913-s001.zip]

Archive with 1 entries (1 files):
- jof-1432188-supplementary.pdf
